# Supplementary material for: Stress-induced Cdk5 activity enhances cytoprotective basal autophagy in Drosophila melanogaster by phosphorylating acinus at serine437
Source: eLife. 2017 Dec 11;6:e30760. doi: 10.7554/eLife.30760 (PMC5760206; doi:10.7554/eLife.30760)
Supplement: Supplementary file 4. [file elife-30760-supp4.xlsx]

## Sheet: Key Resources Table
Reagent type. Duplicate rows as needed. Order is flexible, but row titles must be preserved. Species (mandatory if applicable). Append in parentheses. First mention, use full genus. Sex (if applicable). Add within parentheses after species.	Designation. Symbol/name used in publication. Separate multiple entries with semi-colon, space. (If semi-colon within designation, delimit wtith double quotes.)	Source (public). Stock center, company, data repository. Reference. Include PMID or DOI; use “this paper” if new. If neither applies enter “other” and explain in Additional Information.	Identifiers. Format as ID_source:identifier. Separate multiple entries with semi-colon, space. Include catalog numbers, stock numbers, database IDs or accession numbers, RRIDs.	Additional information. Mandatory if column C entry is “this paper” or “other”. Description of new reagent; laboratory from which reagent obtained; other pertinent information. For antibodies, indicate dilution and conditions used.
Key Resources Table
Reagent type (species) or resource	Designation	Source or reference	Identifiers	Additional information
gene (Drosophila melanogaster)	acinus (Acn)	NA	FLYB:FBgn0263198
gene (Drosophila melanogaster)	cyclin-dependent kinase 5 (Cdk5)	NA	FLYB:FBgn0013762
gene (Drosophila melanogaster)	cdk5 activator-like protein (p35)	NA	FLYB:FBgn0027491
gene (Drosophila melanogaster)	p38b Mitogen activated protein kinasep38b MAPK; p38b	NA	FLYB:FBgn0024846
genetic reagent (Drosophila melanogaster)	w1118	Bloomington Drosophila Stock Center	BDSC:3605; FLYB:FBst0003605; RRID:BDSC_3605
genetic reagent (Drosophila melanogaster)	p35 shRNA (JF02374)	Bloomington Drosophila Stock Center	TRiP:JF02374; BDSC:27048; FLYB: FBst0027048; RRID: BDSC_27048
genetic reagent (Drosophila melanogaster)	p35 shRNA (JF02591)	Bloomington Drosophila Stock Center	TRiP:JF02591; BDSC:27290; FLYB: FBst0027290; RRID:BDSC_27290
genetic reagent (Drosophila melanogaster)	p35-/-	PMID: 17368005		gift from Edward Giniger, National Institute of Neurological Disorders and Stroke, Bethesda, Maryland, USA
genetic reagent (Drosophila melanogaster)	UAS-p35	PMID: 10837225		gift from Edward Giniger, National Institute of Neurological Disorders and Stroke, Bethesda, Maryland, USA
genetic reagent (Drosophila melanogaster)	cdk5 shRNA (JF02667)	Bloomington Drosophila Stock Center	TRiP:JF02667; BDSC:27517; FLYB: FBst0027517; RRID:BDSC_27517
genetic reagent (Drosophila melanogaster)	cdk5-/-	PMID: 19263480		gift from Edward Giniger, National Institute of Neurological Disorders and Stroke, Bethesda, Maryland, USA
genetic reagent (Drosophila melanogaster)	cdk5-/-; Cdk5	PMID: 19263480		gift from Edward Giniger, National Institute of Neurological Disorders and Stroke, Bethesda, Maryland, USA
genetic reagent (Drosophila melanogaster)	UAS-Cdk5	PMID: 10837225		gift from Edward Giniger, National Institute of Neurological Disorders and Stroke, Bethesda, Maryland, USA
genetic reagent (Drosophila melanogaster)	UAS-Cdk5-K33A	PMID: 10837225		gift from Edward Giniger, National Institute of Neurological Disorders and Stroke, Bethesda, Maryland, USA
genetic reagent (Drosophila melanogaster)	p38b shRNA (JF03341)	Bloomington Drosophila Stock Center	TRiP:JF03341; BDSC:29405; FLYB: FBst0029405; RRID:BDSC_29405
genetic reagent (Drosophila melanogaster)	p38b shRNA (GL00140)	Bloomington Drosophila Stock Center	TRiP:GL00140; BDSC:35252; FLYB: FBst0035252; RRID:BDSC_35252
genetic reagent (Drosophila melanogaster)	p38b -/-	PMID: 22014527		gift from Alysia Vrailas Mortimer, School of Biological Sciences, Illinois State University, Illinois, USA
genetic reagent (Drosophila melanogaster)	UAS-p38b	PMID: 22014527		gift from Alysia Vrailas Mortimer, School of Biological Sciences, Illinois State University, Illinois, USA
genetic reagent (Drosophila melanogaster)	UAS-p38b-K53R	PMID: 22014527		gift from Alysia Vrailas Mortimer, School of Biological Sciences, Illinois State University, Illinois, USA
genetic reagent (Drosophila melanogaster)	GMR-GAL4	Bloomington Drosophila Stock Center	BDSC:1104; FLYB:FBst0001104; RRID: BDSC_1104
genetic reagent (Drosophila melanogaster)	Da-GAL4	Bloomington Drosophila Stock Center	BDSC:55851; FLYB:FBst0055851; RRID: BDSC_55851
genetic reagent (Drosophila melanogaster)	Arm-GAL4	Bloomington Drosophila Stock Center	BDSC:1561; FLYB:FBst0001561; RRID: BDSC_1561
genetic reagent (Drosophila melanogaster)	APP-Abeta42; Abeta42 (human)	Bloomington Drosophila Stock Center	BDSC:33769; FLYB:FBst0033769; RRID: BDSC_33769
genetic reagent (Drosophila melanogaster)	MJD-tr.Q78; SCA3-tr.Q78 (human)	Bloomington Drosophila Stock Center	BDSC:8141; FLYB:FBst0008141; RRID: BDSC_8141
genetic reagent (Drosophila melanogaster)	ATX1.82Q; SCA1.82Q (human)	Bloomington Drosophila Stock Center	BDSC:33818; FLYB:FBst0033818; RRID: BDSC_33818
genetic reagent (Drosophila melanogaster)	SNCA (human)	Bloomington Drosophila Stock Center	BDSC:51376; FLYB:FBst0051376; RRID: BDSC_51376
genetic reagent (Drosophila melanogaster)	SOD1 (human)	Bloomington Drosophila Stock Center	BDSC:33606; FLYB:FBst0033606; RRID: BDSC_33606
genetic reagent (Drosophila melanogaster)	GMR-HTT.Q120 (human)	Bloomington Drosophila Stock Center	BDSC:8534; FLYB:FBst0008534; RRID: BDSC_8534
genetic reagent (Drosophila melanogaster)	HTT.Q93 (human)	PMID:11607033		gift from Robin Hiesinger, Free University Berlin, Berlin, Germany
genetic reagent (Drosophila melanogaster)	for kinase RNAi lines screened the information is contained in Supplemental Table 1
cell line (Drosophila melanogaster)	S2	PMID:4625067	RRID:CVCL_Z232
transfected construct	pMT-TST-2xMyc-Acn [WT]	this paper
transfected construct	pMT-TST-2xMyc-Acn [S437A]	this paper
transfected construct	pGEX-GST-Acn-402-527-[WT]	this paper
transfected construct	pGEX-GST-Acn-402-527-[S437A]	this paper
antibody	anti-Flag (mouse monoclonal)	Sigma	Sigma:F-3165; RRID:AB_259529	1:1000 (IF)
antibody	guinea pig anti-Acn (aa 423–599) (guinea pig polyclonal)	PMID: 20504956		1:1000(IF); 1:3000 (WB)
antibody	anti-Myc 9E10 (mouse monoclonal)	Developmental Studies Hybridoma Bank	DSHB:9E10; RRID:AB_2266850	1:1000(IF); 1:2000 (WB)
antibody	anti-Actin (mouse monoclonal)	Developmental Studies Hybridoma Bank	DSHB:JLA20; RRID:AB_528068	1:2000 (WB)
antibody	anti p62 (rabbit polyclonal)	PMID:22952930	gift from G. Juhàsz, Eötvös Loránd University, Budapest, Hungary	1:2000 (IF)
antibody	anti-GABARAP (rabbit monoclonal))	Abcam	Abcam:ab109364; RRID:AB_10861928	1:200 (IF)
antibody	anti-1C2 (mouse monoclonal)	EMD Millipore	EMD Millipore:MAB1574; RRID:AB_94263	1:1000(IF)
antibody	anti-Boss (rabbit monoclonal)	PMID:1857416		1:2000 (IF)
antibody	anti-Htt antibody (mouse monoclonal)	EMD Millipore	EMD Millipore:MAB5490; RRID:AB_2233522	1:1000 (IF)
antibody	pS437-Acn (rabbit polyclonal)	Genemed Synthesis	this paper	1:1000 (IF); Ab made against the Acn peptide H I V R D P- S(p)-P A R N R A S
antibody	Alexa 488- or 568- or 647 secondaries	Molecular Probes		1:500 (IF)
sequence-based reagent	rp49 left, 5′-ATCGGTTACGGATCGAACAA-3′	Integrated DNA Technologies
sequence-based reagent	rp49 right, 5′-GACAATCTCCTTGCGCTTCT-3′	Integrated DNA Technologies
sequence-based reagent	Cdk5 left: 5’-AATGGAGAAGATCGGGGAGG-3’	Integrated DNA Technologies
sequence-based reagent	Cdk5 right: 5’-GGGAGATCTGCC TGCTGA-3’	Integrated DNA Technologies
sequence-based reagent	p35 left: 5’-TGTTCTTGCACTGTCGTTGT-3’	Integrated DNA Technologies
sequence-based reagent	5’-TCAGCGGAGAAGAGAGCAAG	Integrated DNA Technologies
sequence-based reagent	p38b left: 5’-GACGCCGATCTGAACAACAT-3’	Integrated DNA Technologies
sequence-based reagent	p38b right: 5’-ATCCTGGATTTCGGTTTGGC-3’	Integrated DNA Technologies
sequence-based reagent	Myc-Acn left: 5′-CTGGAGGAGCAGAAGCTGAT-3'	Integrated DNA Technologies
sequence-based reagent	Myc-Acn right: 5′-GGAGTCTCGACCTCGGTCTT-3′,	Integrated DNA Technologies
peptide, recombinant protein	Cdk5/p35 protein, active	Upstate (Sigma-Aldrich)	Sigma:14-477
commercial assay or kit	NE-PER™ Nuclear and Cytoplasmic Extraction Reagents	Thermo Scientific	Thermo Scientific:78833
commercial assay or kit	High-Capacity cDNA Reverse Transcription kit	Applied Biosystems (now: Thermo Fischer Scientific)	Thermo Fischer Scientific:4368813
commercial assay or kit	LYSO-ID® Red detection kit	Enzo	Enzo:ENZ-51005-0100
chemical compound, drug	H-XStable Prestained Protein Ladder	UBP-Bio	UBP-Bio:L2021
chemical compound, drug	Fast SYBR Green Master Mix	Applied Biosystems	AB:4385610
chemical compound, drug	Alkaline Phosphatase, Calf Intestinal	New England BioLabs	NEB:M0290S
chemical compound, drug	VECTASHIELD Antifade Mounting Medium with DAPI	Vector Laboratories	Vector Laboratories:H-1200
chemical compound, drug	Cellulose Acetate Membrane Filters, 0.2 micron	Sterlitech	Sterlitech:CA023001
chemical compound, drug	cOmplete™ ULTRA Tablets, Mini, EASYpack Protease Inhibitor Cocktail	Roche	Roche:5892970001
chemical compound, drug	Chloroquine	Sigma-Aldrich	Sigma-Aldrich:C6628-25G
software, algorithm	Macnification software	Orbicule
software, algorithm	Imaris software	Bitplane	RRID:SCR_007370
software, algorithm	Adobe Photoshop	Adobe	RRID:SCR_014199
software, algorithm	ImageJ	NIH	RRID:SCR_003070
software, algorithm	Image Studio ver 5.2	LI-COR	RRID:SCR_015795
software, algorithm	Prism	Graphpad	RRID:SCR_002798
other
